# Supplementary material for: Clinicopathological Characteristics and Survival Outcomes of Gastrointestinal Neuroendocrine Tumors in a Large Safety Net Hospital
Source: J Clin Med. 2026 Feb 27;15(5):1811. doi: 10.3390/jcm15051811 (PMC12986369; doi:10.3390/jcm15051811)
Supplement: Supplementary file 1 [file jcm-15-01811-s001.zip]

Archive with 5 entries (5 files):
- Suppl Mat and Methods-tracked.pdf
- Supplementary Figure S1-tracked.pdf
- Supplementary Figure S2-tracked.pdf
- Supplementary Table S1-tracked.pdf
- Supplementary Table S2-tracked.pdf
